# Supplementary material for: Inflammatory markers and the risk of idiopathic sudden sensorineural hearing loss: A Mendelian randomization study
Source: Front Neurol. 2023 Feb 22;14:1111255. doi: 10.3389/fneur.2023.1111255 (PMC9992207; doi:10.3389/fneur.2023.1111255)
Supplement: Supplementary file 1 [file Table_1.XLS]

## Sheet: Table 
Table S1 Characteristics of TNF-α associated SNPs
	SNP	Chr	Position	Effect_allele.exposure	Other_allele.exposure	Effect_allele.outcome	Other_allele.outcome	Beta.exposure	Beta.outcome	Eaf.exposure	SE.exposure	SE.outcome	Pval.exposure	Pval.outcome	F statistic
1	rs10240168	7	22819334	G	C	G	C	-0.028684	0.0521	0.221389	0.004343	0.0426	4.1096e-11	0.2214	43.6214
2	rs10512597	17	72699833	C	T	C	T	0.036931	0.0377	0.817288	0.00489	0.0443	4.44017e-14	0.3948	57.038
3	rs1051338	10	91007360	G	T	G	T	0.023881	-0.0247	0.308119	0.003992	0.039	2.27002e-09	0.5268	35.7869
4	rs10521222	16	51158710	T	C	T	C	-0.104411	-0.1334	0.04533	0.010714	0.1185	2.06016e-22	0.2601	94.9706
5	rs10778215	12	103537266	A	T	A	T	-0.033242	-0.0418	0.488517	0.003583	0.0386	1.85994e-20	0.2787	86.0757
6	rs10832027	11	13357183	A	G	A	G	0.025944	0.0012	0.668809	0.003745	0.0375	4.42996e-12	0.9736	47.9922
7	rs10925027	1	247612562	C	T	C	T	-0.036035	-0.0191	0.599644	0.00382	0.0383	4.25011e-21	0.6191	88.9861
8	rs11108056	12	95855385	G	C	G	C	-0.027907	0.0338	0.42371	0.003708	0.0377	5.42001e-14	0.3694	56.6431
9	rs12202641	6	116314634	T	C	T	C	-0.022804	-0.0159	0.39442	0.003617	0.0382	2.99999e-10	0.677001	39.7489
10	rs12587622	14	73365174	A	G	A	G	-0.020798	-0.0831	0.500861	0.003609	0.0373	8.52001e-09	0.0259502	33.21
11	rs1260326	2	27730940	C	T	C	T	-0.073462	-0.0535	0.607156	0.003604	0.0392	2.72019e-92	0.1722	415.486
12	rs12960928	18	57897803	C	T	C	T	0.024	-0.0389	0.267003	0.003993	0.047	1.90999e-09	0.4075	36.1263
13	rs12995480	2	629881	C	T	C	T	0.031261	-0.026	0.830925	0.004855	0.0503	1.24e-10	0.604901	41.4598
14	rs13233571	7	72971231	T	C	T	C	-0.056895	-0.0224	0.119609	0.005476	0.0557	2.94985e-25	0.688201	107.95
15	rs13409371	2	113838145	A	G	A	G	0.048232	0.0267	0.429854	0.003847	0.0409	5.06991e-36	0.5145	157.19
16	rs1441169	2	214033530	G	A	G	A	-0.024926	-0.0217	0.532568	0.003725	0.0378	2.26986e-11	0.5665	44.7768
17	rs1490384	6	126851160	T	C	T	C	-0.024816	-0.0001	0.512283	0.003545	0.0373	2.64972e-12	0.9981	49.0039
18	rs1509394	2	28647084	T	C	T	C	0.025685	-0.0201	0.542959	0.004147	0.0375	6.05006e-10	0.592199	38.3611
19	rs1558902	16	53803574	A	T	A	T	0.033926	0.0262	0.405653	0.003701	0.0377	5.19996e-20	0.4867	84.0286
20	rs1582763	11	60021948	A	G	A	G	-0.022107	0.0288	0.37181	0.0037	0.0416	2.37001e-09	0.489	35.699
21	rs17658229	5	172191052	C	T	C	T	0.055568	0.1164	0.045881	0.009522	0.0876	5.49997e-09	0.1839	34.056
22	rs178810	17	16097430	T	C	T	C	0.02001	0.051	0.562924	0.003606	0.0382	2.94999e-08	0.1818	30.7923
23	rs1800961	20	43042364	T	C	T	C	-0.1115	-0.1137	0.033816	0.011267	0.0888	4.6302e-23	0.2005	97.9339
24	rs1805096	1	66102257	A	G	A	G	-0.104381	0.0019	0.38625	0.003614	0.0374	2.1677e-183	0.9597	834.193
25	rs1880241	7	22759469	G	A	G	A	-0.027537	-0.0633	0.48295	0.003687	0.0383	8.41008e-14	0.0979693	55.7811
26	rs2064009	8	117007850	T	C	T	C	0.027111	-0.0316	0.581445	0.003549	0.0374	2.27982e-14	0.3979	58.3551
27	rs2239222	14	73011885	G	A	G	A	0.035484	0.0125	0.363541	0.003901	0.0388	9.86961e-20	0.747001	82.7396
28	rs2293476	1	40036847	C	G	C	G	0.030262	0.0111	0.225941	0.004225	0.0456	8.2699e-13	0.8079	51.3029
29	rs2315008	20	62343956	G	T	G	T	0.023467	0.0411	0.687731	0.003777	0.0424	5.36006e-10	0.333	38.603
30	rs2352975	3	49891885	C	T	C	T	0.024897	0.0208	0.303573	0.004026	0.0427	6.42999e-10	0.6265	38.2425
31	rs2710804	7	36084529	C	T	C	T	0.021262	0.0072	0.367409	0.003737	0.039	1.29999e-08	0.8525	32.3714
32	rs2794520	1	159678816	T	C	T	C	-0.182186	-0.0682	0.333842	0.003712	0.0388	1e-200	0.07871	2408.87
33	rs2836878	21	40465534	A	G	A	G	-0.042902	0.0363	0.27418	0.004079	0.0432	7.71081e-26	0.4004	110.624
34	rs2852151	18	12841176	A	G	A	G	0.024735	0.0258	0.404527	0.003655	0.0376	1.35988e-11	0.4922	45.7983
35	rs2891677	8	126344208	T	C	T	C	0.019859	0.0412	0.538958	0.003511	0.0373	1.59001e-08	0.2699	31.9929
36	rs3122633	1	159377458	C	T	C	T	0.027479	-0.025	0.301705	0.00389	0.0396	1.67996e-12	0.5276	49.9002
37	rs3134899	6	31473286	T	C	T	C	0.023329	0.0035	0.767055	0.004274	0.0438	4.93003e-08	0.9355	29.7936
38	rs340005	15	60878030	A	G	A	G	0.030007	0.0907	0.620695	0.003736	0.0415	1.00995e-15	0.0290001	64.5107
39	rs387976	19	45379060	C	A	C	A	0.025507	-0.0352	0.331946	0.003946	0.041	1.05e-10	0.3903	41.7835
40	rs4092465	18	55080437	G	A	G	A	0.027483	-0.0174	0.650698	0.004364	0.0388	3.11e-10	0.653699	39.6606
41	rs4129267	1	154426264	T	C	T	C	-0.087519	-0.0468	0.385524	0.003612	0.0408	1.1995e-129	0.2518	587.096
42	rs4246598	2	88438050	A	C	A	C	0.022063	-0.0057	0.46258	0.003547	0.0384	5.10999e-10	0.8809	38.6907
43	rs4420638	19	45422946	G	A	G	A	-0.229459	0.0514	0.17962	0.006122	0.0424	1e-200	0.2253	1404.83
44	rs4655802	1	65888231	A	G	A	G	-0.025012	-0.0597	0.614793	0.00416	0.0384	1.88001e-09	0.1198	36.1502
45	rs4656849	1	159723521	G	A	G	A	0.057656	-0.0255	0.621343	0.003723	0.0404	4.91021e-54	0.5271	239.83
46	rs469772	1	91530305	T	C	T	C	-0.031327	0.1241	0.193541	0.004542	0.0459	5.53988e-12	0.00681005	47.5711
47	rs4767920	12	121065277	A	G	A	G	-0.038519	0.0024	0.842127	0.0049	0.0519	4.00037e-15	0.9636	61.7956
48	rs4841132	8	9183596	G	A	G	A	0.065095	-0.0262	0.909023	0.006243	0.0565	1.99986e-25	0.6432	108.72
49	rs6001193	22	39074737	G	A	G	A	-0.027809	-0.0187	0.35065	0.003706	0.0389	6.5298e-14	0.6306	56.3067
50	rs6485751	11	47336442	C	G	C	G	-0.03089	-0.0327	0.218471	0.004359	0.0447	1.42988e-12	0.4648	50.2183
51	rs6601302	8	9239458	G	T	G	T	-0.030518	-0.0219	0.736931	0.004478	0.0488	9.79941e-12	0.6531	46.4455
52	rs6672627	1	154346967	A	C	A	C	-0.037135	0.0152	0.146148	0.005083	0.0488	2.89001e-13	0.754699	53.3736
53	rs7310409	12	121424861	G	A	G	A	0.137075	0.073	0.607808	0.003706	0.038	1e-200	0.0551404	1368.06
54	rs9271608	6	32591588	G	A	G	A	0.042021	0.0882	0.215335	0.004954	0.0522	2.33024e-17	0.0911801	71.9483
55	rs9284725	2	102744854	A	C	A	C	-0.02731	-0.0447	0.761212	0.00419	0.0553	7.34007e-11	0.4191	42.483
CRP,C-reactive protein;SNP, single-nucleotide polymorphism; Chr, chromosome; EAF, effect allele frequency; SE, standard error
Table S2 Characteristics of TNF-α associated SNPs
	SNP	Chr	Position	Effect_allele.exposure	Other_allele.exposure	Effect_allele.outcome	Other_allele.outcome	Beta.exposure	Beta.outcome	SE.exposure	SE.outcome	Pval.exposure	Pval.outcome	F statistic
1	rs10834997	11	26526948	A	G	A	G	-0.1247	-0.0183	0.0258	0.0403	1.33e-06	0.649299	23.3611
2	rs111332265	5	150393107	G	A	G	A	0.3766	0.1101	0.0754	0.1011	6.63e-07	0.2762	24.947
3	rs115669577	4	124361448	A	G	A	G	0.9889	-0.2871	0.1995	0.2834	8.28e-07	0.3109	24.5708
4	rs79105320	8	18817360	A	G	A	G	0.5605	0.2315	0.1179	0.1763	3.59e-06	0.1892	22.6008
5	rs8121916	20	12401325	A	C	A	C	0.1306	0.0221	0.0278	0.0429	2.72e-06	0.6062	22.0697
TNF-α，Tumor necrosis factor - α;SNP, single-nucleotide polymorphism; Chr, chromosome; SE, standard error
Table S3 Characteristics of Fibrinogen associated SNPs
	SNP	Chr	Position	Effect_allele.exposure	Other_allele.exposure	Effect_allele.outcome	Other_allele.outcome	Beta.exposure	Beta.outcome	Eaf.exposure	SE.exposure	SE.outcome	Pval.exposure	Pval.outcome	F statistic
1	rs113228096	5	23572018	T	C	T	C	-0.3728	-0.2149	0.02511	0.0802	0.2285	3.31e-06	0.3469	21.6074
2	rs117835805	9	12946419	C	A	C	A	0.3318	-0.0208	0.03056	0.0726	0.1187	4.79e-06	0.861	20.8872
3	rs147217951	2	52870590	C	T	C	T	0.823	0.4978	0.00579	0.1703	0.1834	1.35e-06	0.00664599	23.3545
4	rs28689989	19	46382368	T	C	T	C	0.1326	-0.0426	0.71365	0.0285	0.0432	3.31e-06	0.3241	21.647
5	rs35167836	2	203209945	T	C	T	C	0.3716	0.1841	0.02718	0.0808	0.1024	4.27e-06	0.0722404	21.1509
6	rs3742848	14	71191423	T	C	T	C	0.1284	0.0142	0.5992	0.0252	0.039	3.39e-07	0.7163	25.9615
7	rs4959719	6	2737207	T	C	T	C	0.1576	-0.0211	0.82679	0.0327	0.0543	1.41e-06	0.697199	23.2283
8	rs547219635	11	14178124	G	C	G	C	0.3543	0.0424	0.03111	0.0734	0.0922	1.38e-06	0.645199	23.2997
9	rs55977455	6	161687664	T	G	T	G	-0.173	-0.013	0.13541	0.0377	0.0551	4.57e-06	0.8139	21.0576
10	rs67838292	4	166031869	G	A	G	A	-0.1187	-0.0452	0.47473	0.0252	0.0388	2.45e-06	0.2444	22.1871
11	rs72621635	2	150939887	T	C	T	C	0.209	-0.0126	0.0882	0.044	0.0471	2.04e-06	0.7894	22.5625
12	rs72802311	5	134421442	A	C	A	C	-0.4889	0.0824	0.0147	0.1068	0.1841	4.68e-06	0.6544	20.9555
13	rs73128394	12	67902064	T	G	T	G	0.4183	-0.1827	0.02431	0.0886	0.1797	2.34e-06	0.3094	22.2899
14	rs74694062	3	171512094	T	C	T	C	0.2411	-0.0161	0.06012	0.0512	0.1071	2.51e-06	0.8804	22.1745
15	rs78496213	1	241819478	A	C	A	C	0.2479	0.0391	0.05501	0.0536	0.0867	3.8e-06	0.651799	21.3906
16	rs78644894	11	15298730	C	T	C	T	-0.356	-0.1447	0.02645	0.077	0.2527	3.8e-06	0.5668	21.3756
17	rs80008604	4	53915100	T	C	T	C	0.2339	-0.1253	0.07235	0.0498	0.0779	2.69e-06	0.1076	22.0598
18	rs9461792	6	32636495	A	G	A	G	0.1533	-0.1199	0.29997	0.0271	0.052	1.62e-08	0.0211398	31.9997
SNP, single-nucleotide polymorphism; Chr, chromosome; EAF, effect allele frequency; SE, standard error
